# Supplementary material for: Effects of Dietary Probiotic (Bacillus subtilis) Supplementation on Carcass Traits, Meat Quality, Amino Acid, and Fatty Acid Profile of Broiler Chickens
Source: Front Vet Sci. 2021 Nov 22;8:767802. doi: 10.3389/fvets.2021.767802 (PMC8645685; doi:10.3389/fvets.2021.767802)
Supplement: Supplementary file 1 [file Table_1.XLSX]

## Sheet: carcass traits
treatments	no.	Final body weight (g)	Carcass weight (g)	Semi-eviscerated weight (g)	Eviscerated weight (g)	Leg muscle weight (g)	Breast muscle weight (g)	Abdominal fat weight (g)
control	1-1	2353.64	2160.32	2024	1734	356.25	424.6	31.65
	1-2	2625.36	2270.59	1924.25	1824.25	398.96	508.63	34.95
	1-3	2499.32	2261.35	2025.22	1725.22	304.96	404.36	28.96
	1-4	2557.38	2294.74	2092.39	1792.39	348.39	448.38	35.02
	1-5	2738.32	2395.36	2254.35	1884.35	402.34	509.76	34.32
	1-6	2438.05	2241.32	2056.39	1756.39	328.95	426.32	31.93
	1-7	2409.85	2206.32	1920.38	1720.38	317.21	405.74	25.36
	1-8	2633.27	2296	2259.81	1759.81	352.87	432.95	30.25
BS	2-1	2400.56	2142.98	2018.58	1698.58	357.39	466.32	25.63
	2-2	2701.2	2509.39	2055.39	1915.39	452.04	553.01	25.21
	2-3	2425.09	2203.69	1989.36	1789.36	345.17	452.342	30.28
	2-4	2789.38	2437.36	2236.32	1836.32	330.58	440.51	26.38
	2-5	2563.69	2363.02	2296.32	1896.32	413.69	529.6	35.04
	2-6	2485.27	2249.85	1998.36	1758.36	351.21	502.32	29.36
	2-7	2501.39	2301.45	2169.39	1869.39	339.54	489.53	29.3
	2-8	2684.81	2356.48	2092.36	1892.36	344.87	546.56	25.36
		Final body weight (g)	Carcass weight (g)	Dressing percentage (%)	Semi-eviscerated weight (g)	Semi-eviscerated percentage (%)	Eviscerated weight (g)	Eviscerated percentage (%)
		2353.64	2160.32	91.7863	2024	85.9945	1734	73.6731
		2625.36	2270.59	86.4868	1924.25	73.2947	1824.25	69.4857
		2499.32	2261.35	90.4786	2025.22	81.0308	1725.22	69.0276
		2557.38	2294.74	89.7301	2092.39	81.8177	1792.39	70.087
		2738.32	2395.36	87.4755	2254.35	82.326	1884.35	68.8141
		2438.05	2241.32	91.9308	2056.39	84.3457	1756.39	72.0408
		2409.85	2206.32	91.5542	1920.38	79.6888	1720.38	71.3895
		2633.27	2296	87.192	2259.81	85.8176	1759.81	66.8298
		2400.56	2142.98	89.27	2018.58	84.0879	1698.58	70.7577
		2701.2	2509.39	92.8991	2055.39	76.0918	1915.39	70.9089
		2425.09	2203.69	90.8704	1989.36	82.0324	1789.36	73.7853
		2789.38	2437.36	87.38	2236.32	80.1727	1836.32	65.8326
		2563.69	2363.02	92.1726	2296.32	89.5709	1896.32	73.9684
		2485.27	2249.85	90.5274	1998.36	80.4082	1758.36	70.7513
		2501.39	2301.45	92.0068	2169.39	86.7274	1869.39	74.734
		2684.81	2356.48	87.7708	2092.36	77.9333	1892.36	70.484
		Eviscerated weight (g)	Breast muscle weight (g)	Breast muscle (%)	Leg muscle weight (g)	Leg muscle weight (%)	Abdominal fat weight (g)	Abdominal fat (%)
		1734	424.6	24.4867	356.25	20.545	31.65	1.79254
		1824.25	508.63	27.8816	398.96	21.8698	34.95	1.87984
		1725.22	404.36	23.4382	304.96	17.6766	28.96	1.65091
		1792.39	448.38	25.0158	348.39	19.4372	35.02	1.91637
		1884.35	509.76	27.0523	402.34	21.3517	34.32	1.78874
		1756.39	426.32	24.2725	328.95	18.7288	31.93	1.78547
		1720.38	405.74	23.5843	317.21	18.4384	25.36	1.45268
		1759.81	432.95	24.6021	352.87	20.0516	30.25	1.68989
		1698.58	466.32	27.4535	357.39	21.0405	25.63	1.48648
		1915.39	553.01	28.8719	452.04	23.6004	25.21	1.29908
		1789.36	452.342	25.2795	345.17	19.2901	30.28	1.66407
		1836.32	440.51	23.9887	330.58	18.0023	26.38	1.41622
		1896.32	529.6	27.9278	413.69	21.8154	35.04	1.81427
		1758.36	502.32	28.5675	351.21	19.9737	29.36	1.64232
		1869.39	489.53	26.1866	339.54	18.1631	29.3	1.54317
		1892.36	546.56	28.8824	344.87	18.2243	25.36	1.3224

## Sheet: meat quality
		PH											breast muscle			leg muscle
treatments	no.	breast muscle			mean	leg muscle			mean		treatment	no.	Redness	Yellowness	Lightness	Redness	Yellowness	Lightness
control	1-1	5.31	5.27	5.27	5.28333	5.54	5.63	5.68	5.61667		control	1-1	3.93	7.95	46.7	9.74	7.71	33.05
	1-2	5.77	5.48	5.6	5.61667	5.87	5.77	5.75	5.79667			1-2	6.93	6.47	52.17	4.4	4.37	42.64
	1-3	5.8	5.73	5.65	5.72667	5.841	5.75	5.65	5.747			1-3	7.55	8.4	43.26	9.35	4.21	36.32
	1-4	5.63	5.62	5.72	5.65667	5.73	5.68	5.91	5.77333			1-4	4.38	8.29	47.36	13.81	8.27	38.36
	1-5	5.82	5.94	5.73	5.83	5.71	5.82	5.94	5.82333			1-5	4.91	6.76	47.25	11.46	4.45	41.74
	1-6	5.96	6.07	6.03	6.02	5.75	5.68	5.71	5.71333			1-6	3.27	6.51	36.88	3.11	5.21	36.92
	1-7	6.13	6.15	5.89	6.05667	5.96	5.691	5.87	5.84033			1-7	5.03	8.29	48.35	17.09	6.34	39.27
	1-8	5.52	5.51	5.43	5.48667	5.54	5.62	5.52	5.56			1-8	5.74	8.19	47.54	11.66	5.36	35.07
BS	2-1	6.12	6.32	6.24	6.22667	5.74	5.77	5.72	5.74333		BS	2-1	6.92	10.29	49.03	11	4.56	40.96
	2-2	5.86	5.72	5.86	5.81333	6.35	6.45	6.28	6.36			2-2	4.1	8.28	49.48	14.11	5.44	30.13
	2-3	5.67	5.55	5.56	5.59333	5.96	5.92	5.95	5.94333			2-3	7.26	8.8	47.17	13.87	6.06	41.99
	2-4	5.67	5.78	5.76	5.73667	5.64	5.66	5.711	5.67033			2-4	7.17	7.78	44.51	9.68	5.66	42.77
	2-5	6	6.22	6.23	6.15	5.87	5.78	5.73	5.79333			2-5	6.25	11.17	56.26	14.87	8.07	38.84
	2-6	5.95	6.03	5.98	5.98667	6.15	6.12	6.02	6.09667			2-6	4.05	7.99	43.27	16.28	7.58	40.93
	2-7	5.78	5.74	5.72	5.74667	5.87	5.98	5.94	5.93			2-7	8.84	9.38	46.6	12.95	6.63	47.8
	2-8	5.89	5.74	5.55	5.72667	6.25	6.32	6.13	6.23333			2-8	5.05	7.43	48.45	9.05	7.02	44.31
		breast muscle		leg muscle		drip loss (%)					breast muscle		leg muscle		cooking loss (%)
treatment	no.	initial weight	final weight	initial weight	final weight	breast muscle	leg muscle		treatment	no.	initial weight	final weight	initial weight	final weight	breast muscle	leg muscle
control	1-1	7.9541	7.6504	11.4464	11.099	3.81816	3.03502		control	1-1	4.0647	3.31933	6.2525	5.2403	18.3376	16.1887
	1-2	11.3845	10.9617	8.7064	8.3851	3.71382	3.69039			1-2	3.761	3.1128	4.3905	3.7519	17.2348	14.545
	1-3	7.9392	7.684	4.7905	4.6169	3.21443	3.62384			1-3	4.4784	3.61	4.1615	3.7793	19.3909	9.18419
	1-4	9.0787	8.7023	6.6513	6.4521	4.14597	2.9949			1-4	5.2425	4.2644	4.1709	3.5219	18.6571	15.5602
	1-5	10.1787	9.6284	13.0925	12.8485	5.40639	1.86366			1-5	6.8003	5.6161	6.1428	5.221	17.4139	15.0062
	1-6	10.4157	10.0749	7.4054	7.18921	3.27198	2.91936			1-6	6.0841	4.9983	4.9926	4.2726	17.8465	14.4213
	1-7	9.2121	8.7925	17.6764	17.1695	4.55488	2.86767			1-7	4.0337	3.2848	4.0073	3.5762	18.5661	10.7579
	1-8	10.3382	9.8708	13.6212	13.3059	4.5211	2.31477			1-8	5.3896	4.3804	4.3769	3.7978	18.725	13.2308
BS	2-1	11.9569	11.5615	13.2024	12.7469	3.30688	3.45013		BS	2-1	9.134	7.6447	4.2276	3.8675	16.305	8.51784
	2-2	12.6504	12.3128	18.8351	18.4387	2.66869	2.10458			2-2	5.5474	4.529	4.7148	4.2651	18.3581	9.53805
	2-3	19.0033	18.3763	21.9019	21.5326	3.29943	1.68616			2-3	5.3403	4.4043	5.5533	4.6984	17.5271	15.3945
	2-4	10.4028	10.0255	14.4572	14.1147	3.62691	2.36906			2-4	4.2785	3.5793	5.0065	4.3346	16.3422	13.4206
	2-5	14.6734	14.2672	13.7272	13.4115	2.76827	2.29981			2-5	3.9034	3.3329	3.995	3.487	14.6155	12.7159
	2-6	10.5868	10.3009	7.9992	7.76954	2.70053	2.87104			2-6	3.7427	3.18078	5.6969	4.889	15.0138	14.1814
	2-7	16.5511	15.898	20.4602	20.0475	3.94596	2.01709			2-7	4.6218	3.7926	5.037	4.3509	17.9411	13.6212
	2-8	12.2914	11.8521	5.0507	4.8758	3.57404	3.46289			2-8	6.0377	4.9992	4.6726	3.995	17.2003	14.5016
		treatment	no.	Brest muscle Shear force (N)								leg muscle Shear force (N)
		control	1-1	19.662	22.26	21.97	20.75	18.966	23.16	21.93	21.2426	23.19	24.63	19.44	18.49	31.51	27.43	24.34	22.17	23.9
			1-2	20	24.34	21.36	17.59	25.04	17.42	23.95	21.3857	22.35	18.397	19.044	21.54	20.82	21.05	19.084	20.97	20.4069
			1-3	21.89	20.53	15.37	22.87	19.957	21.2	23.21	20.7181	20.73	19.052	11.76	13.91	20.15	20.71	20.85	8.299	16.9326
			1-4	25.71	40.96	41.48	55.17	34.87	34.8	39.44	38.9186	15.68	14.66	20.71	18.289	11.62	18.887	20.51	8.436	16.099
			1-5	33.66	38.25	38.24	25.81	17.27	26.77	32.77	30.3957	21.64	22.21	22.87	18.89	16.34	23.29	8.632	14.8	18.584
			1-6	19.21	34.28	15.9	27.66	19.71	21.4	21.63	22.8271	20.6	18.024	11.59	14.54	15.72	13.46	12.98	20.69	15.9505
			1-7	24.79	21.04	15.39	22.35	20.48	20.35	27.05	21.6357	18.966	13.37	19.231	17.798	11.34	11.35	17.651	17.73	15.9295
			1-8	24.46	21.12	21.91	14.04	22.75	22.56	14.74	20.2257	16.533	18.887	10.09	15.886	17.18	18.966	16.199	18.573	16.5392
		BS	2-1	21.46	11.92	11	24.64	13.52	19.07	32.86	19.21	11.28	15.43	9.986	15.05	16.4	19.38	20.51	21.05	16.1357
			2-2	25.199	21.286	20.797	16.08	14.051	20.974	20.965	19.9074	18.721	12.44	18.299	18.083	19.142	17.504	12.67	7.082	15.4926
			2-3	17.04	17.48	25.86	29.18	18.16	23	20.22	21.5629	16.317	16.95	17.004	17.897	16.101	19.417	17.691	10.58	16.4946
			2-4	28.24	15.86	18.02	15.25	10.69	29.64	20.54	19.7486	21.63	17.37	13.6	15.68	16.6	15.2	19.69	15.55	16.915
			2-5	13.94	15.24	16.51	11.95	20.65	2.736	17.55	14.0823	14.83	16.38	18.67	15.81	12.75	11.94	15.7	18.67	15.5938
			2-6	25.64	30.5	20.36	11.29	22.3	22.71	15.63	21.2043	9.417	10.99	12.51	12.09	12.52	14.9	12.07	15.08	12.4471
			2-7	19.427	23.34	15.05	21.13	23.99	18.3	24.98	20.8881	12.25	13.79	19.447	10.73	13.17	9.515	11.02	12.31	12.779
			2-8	15.58	19.42	23.33	25.88	26.67	18.47	23.59	21.8486	17.81	18.38	13.64	16.58	11.2	12.58	16.43	18.57	15.6487

## Sheet: chemical composition
Crude protein											moisture
		breast muscle				leg muscle							breast muscle					leg muscle
treatment	no.	sample weight	VHCL (mL)	HCL concentration	percentage	sample weight	VHCL (mL)	HCL concentration	percentage		treatment	no.	Weighing disk weight	sample weight	Weighing disk weight+sample weight	Weighing disk weight+Dry sample weight	percentage	Weighing disk weight	sample weight	Weighing disk weight+sample weight	Weighing disk weight+Dry sample weight	percentage
control	1-1	0.5041	7.36	0.0171	21.8457	0.6051	7.25	0.0171	17.9273		control	1-1	32.1349	12.0019	44.1368	35.0569	75.6539	31.2312	12.0019	43.2331	35.0569	68.1242
	1-2	0.5054	8.07	0.0171	23.8914	0.6024	8.19	0.0171	20.3424			1-2	32.7456	12.0025	44.7481	35.9176	73.5722	32.3356	12.0025	44.3381	35.9176	70.1562
	1-3	0.5064	6.75	0.0171	19.9441	0.6014	7.35	0.0171	18.2864			1-3	32.0908	12.0026	44.0934	35.4081	72.3618	32.2928	12.0026	44.2954	35.4081	74.0448
	1-4	0.5016	8.57	0.0171	25.5639	0.6016	8.49	0.0171	21.1156			1-4	33.3617	12.0022	45.3639	36.9818	69.838	33.4607	12.0022	45.4629	36.9818	70.6629
	1-5	0.5035	7.65	0.0171	22.7335	0.6032	8.95	0.0171	22.2007			1-5	32.795	12.0027	44.7977	36.7162	67.3307	32.8795	12.0027	44.8822	36.7162	68.0347
	1-6	0.5022	6.28	0.0171	18.7106	0.6012	6.25	0.0171	15.5548			1-6	32.0895	12.0023	44.0918	34.6074	79.0215	32.0325	12.0023	44.0348	35.6074	70.2149
	1-7	0.5023	7.02	0.0171	20.9112	0.6023	7.12	0.0171	17.6877			1-7	32.5184	12.003	44.5214	35.5802	74.4914	32.5274	12.003	44.5304	35.5802	74.5664
	1-8	0.5042	8.39	0.0171	24.8979	0.6052	8.39	0.0171	20.7428			1-8	30.9498	12.0028	42.9526	34.2105	72.8338	30.9587	12.0028	42.9615	34.2105	72.908
BS	2-1	0.5074	9.07	0.0171	26.7461	0.6024	9.05	0.0171	22.4785		BS	2-1	31.1548	12.0023	43.1571	34.0129	76.1871	31.4548	12.0023	43.4571	34.0129	78.6866
	2-2	0.5058	7.99	0.0171	23.6359	0.6058	7.89	0.0171	19.4873			2-2	35.114	12.0025	47.1165	38.1728	74.5153	33.2114	12.0025	45.2139	38.1728	58.6636
	2-3	0.504	8.23	0.0171	24.4328	0.6054	8.25	0.0171	20.3899			2-3	33.8018	12.0023	45.8041	37.0584	72.8669	33.7618	12.0023	45.7641	37.0584	72.5336
	2-4	0.5056	8.05	0.0171	23.8228	0.6046	8.09	0.0171	20.0209			2-4	30.3034	12.002	42.3054	34.1617	67.8529	31.3234	12.002	43.3254	34.1617	76.3514
	2-5	0.5028	8.57	0.0171	25.5029	0.6028	8.67	0.0171	21.5204			2-5	30.2148	12.0036	42.2184	33.3218	74.1161	32.2388	12.0036	44.2424	36.3218	65.9852
	2-6	0.5057	7.5	0.0171	22.1908	0.6047	7.59	0.0171	18.7804			2-6	31.3698	12.0025	43.3723	34.5681	73.3531	31.3368	12.0025	43.3393	34.5681	73.0781
	2-7	0.5079	6.75	0.0171	19.8852	0.6081	6.55	0.0171	16.1165			2-7	33.2548	12.0065	45.2613	36.3698	74.0557	33.2698	12.0065	45.2763	36.3698	74.1807
	2-8	0.5021	9.65	0.0171	28.7568	0.6042	9.68	0.0171	23.9717			2-8	32.0981	12.0036	44.1017	36.3247	64.7889	32.2881	12.0036	44.2917	36.3247	66.3718
											Fat											71.089
Ash		breast muscle				leg muscle							breast muscle				leg muscle					70.7314
treatment	no.	Crucible weight	sample weight	Crucible weight+ash weight	percentage	Crucible weight	sample weight	Crucible weight+ash weight	percentage		treatment	no.	sample weight	sample weight+Filter paper weight	The residual weight	percentage	sample weight	sample weight+Filter paper weight	The residual weight	percentage
control	1-1	27.0046	12.0072	27.1267	1.01689	25.0356	12.0072	25.1267	0.758711		control	1-1	2.0038	2.7898	2.7554	1.71674	1.504	2.2728	2.1939	5.24601
	1-2	21.7836	12.0079	21.9178	1.1176	22.0836	12.0079	22.228	1.20254			1-2	2.0042	2.7883	2.75298	1.7623	1.5044	2.277	2.1902	5.76974
	1-3	22.3238	12.0025	22.4072	0.694855	22.4238	12.0025	22.572	1.23474			1-3	2.0047	2.7828	2.76275	1.00015	1.5039	2.2528	2.1752	5.15992
	1-4	26.5642	12.0026	26.8848	2.67109	26.3643	12.0026	26.5848	1.8371			1-4	2.0044	2.7913	2.76294	1.41489	1.5037	2.2724	2.1995	4.84804
	1-5	24.5249	12.0036	24.6672	1.18548	24.6259	12.0036	24.6972	0.593988			1-5	2.0043	2.7817	2.7565	1.2573	1.505	2.2819	2.1774	6.94352
	1-6	23.8526	12.0038	23.9685	0.965528	23.8545	12.0038	23.9725	0.983022			1-6	2.0042	2.7841	2.7502	1.69145	1.505	2.2687	2.1936	4.99003
	1-7	22.5493	12.0033	22.7043	1.29131	22.3696	12.0033	22.5043	1.12219			1-7	2.004	2.728	2.6939	1.7016	1.5018	2.281	2.1993	5.44014
	1-8	22.9556	12.003	23.1125	1.30717	23.8956	12.003	24.0525	1.30717			1-8	2.0044	2.77	2.7402	1.48673	1.5021	2.2905	2.219	4.76
BS	2-1	22.1962	12.0036	22.3597	1.36209	21.8962	12.0036	22.036	1.1644		BS	2-1	2.0039	2.7528	2.722	1.537	1.5048	2.284	2.1992	5.6353
	2-2	23.2634	12.0024	23.4288	1.37806	23.5734	12.0024	23.6988	1.04479			2-2	2.0037	2.724	2.6895	1.72181	1.505	2.2731	2.179	6.25249
	2-3	26.4002	12.0038	26.5586	1.31958	25.1202	12.0038	25.2586	1.15297			2-3	2.0035	2.819	2.7854	1.67707	1.5026	2.2576	2.1809	5.10449
	2-4	23.3243	12.0033	23.4868	1.35379	24.3563	12.0033	24.4868	1.0872			2-4	2.0045	2.687	2.6536	1.66625	1.5024	2.2788	2.1925	5.74414
	2-5	25.6632	12.0046	25.8134	1.25119	24.6542	12.0046	24.8134	1.32616			2-5	2.0018	2.8231	2.7803	2.13808	1.5042	2.2631	2.1734	5.9633
	2-6	24.3254	12.0078	24.4021	0.638751	24.4287	12.0078	24.5491	1.00268			2-6	2.0021	2.9105	2.8829	1.37855	1.504	2.2831	2.1741	7.24734
	2-7	22.3698	12.0038	22.5632	1.61116	22.2368	12.0038	22.3632	1.053			2-7	2.0048	2.8024	2.7669	1.77075	1.5054	2.2593	2.175	5.59984
	2-8	23.698	12.0054	23.8527	1.28859	23.6547	12.0054	23.7527	0.816299			2-8	2.0065	2.7531	2.7179	1.7543	1.5053	2.2631	2.1643	6.56348
					1.2754				1.12993
									1.08094

## Sheet: amino acids
Breast muscle AA
treatment	no.	Asp	Thr	Ser	Glu	Gly	Ala	Cys	Val	Met	Ile	Leu	Tyr	Phe	His	Lys	Arg	Pro	总计	必需	非必需	鲜味氨基酸
control	1-1	13.3107	7.994	5.3793	17.89	11.2348	12.9191	8.0835	6.9123	3.3044	7.4809	10.3952	4.812	4.073	8.9014	18.7056	10.5092	8.2234	160.129	78.276	81.8528	65.8638
	1-2	13.6645	7.2761	4.8164	16.02	9.2633	11.2533	7.2078	6.5015	3.8892	7.0207	9.5527	4.5076	3.8033	8.9485	18.3018	9.6727	6.9381	148.637	74.9665	73.671	59.8738
	1-3	13.4082	7.1665	4.7435	15.76	8.9717	11.0622	6.9369	6.25	3.7586	7.3947	9.6162	5.4545	5.5626	7.7349	18.0973	9.5552	6.929	148.402	75.136	73.266	58.7573
	1-4	13.63	8.2959	5.4569	15.71	9.4321	12.365	7.7592	7.4221	4.1706	5.93	9.58	5.1533	4.3765	9.983	18.2614	10.9696	7.5692	156.065	78.9891	77.0757	62.1067
	1-5	16.1266	7.29	4.84	15.83	9.2825	12.5359	7.9796	6.26	3.26	7.9894	8.5	5.4848	4.5369	9.5962	16.23	11.4141	7.7285	154.885	75.0766	79.8079	65.1891
	1-6	14.7548	7.5841	5.2605	18.09	9.2223	16.8155	8.3029	6.9614	4.0326	7.0079	9.88	4.3127	4.0464	7.6147	18.6504	11.5966	7.4496	161.582	77.3741	84.2083	70.4792
	1-7	13.9382	7.4746	4.9413	17.09	9.0582	11.3547	7.1898	6.6188	4.0302	7.3118	9.9438	4.5695	3.8892	7.5304	19.0655	10.0012	6.8411	150.848	75.8655	74.9828	61.4423
	1-8	15.2966	6.51	5.4014	18.67	9.3184	12.1568	7.5568	7.3314	3.451	8.1918	10.9131	5.1721	4.3261	9.5017	20.9243	10.7927	7.4535	162.968	81.9421	81.0256	66.2345
BS	2-1	15.466	7.2671	4.935	17.67	11.5974	12.5553	8.2553	7.25	3.6608	6.578	9.3678	4.3003	3.7342	9.7482	20.7056	10.1428	8.1779	161.412	78.4545	82.9572	67.4315
	2-2	14.6387	7.8051	5.2017	17.64	9.9871	12.1877	7.8851	6.7884	4.1416	7.4005	10.2674	4.8724	4.1364	8.7631	19.8253	10.4738	7.2935	159.308	79.6016	79.7062	64.9273
	2-3	14.9569	8.2372	4.9239	17.12	16.4575	19.3925	10.6322	7.42	5.2397	8.2986	11.36	3.4725	4.654	9.5799	22.0647	11.8566	16.1987	191.865	88.7107	103.154	79.7835
	2-4	14.3499	7.7536	5.1722	17.63	8.8041	11.4811	10.4124	6.9482	4.0374	7.734	10.259	4.8	4.0237	7.788	19.6612	10.3341	7.0781	158.267	78.5392	79.7278	62.5992
	2-5	15.05	8.1405	5.6079	18.44	10.6623	12.8385	8.3258	6.9195	4.2739	7.3894	10.4166	5.0024	4.1919	7.4922	20.1126	10.702	8.1422	163.708	79.6386	84.0691	67.6928
	2-6	13.7923	8.7392	4.9148	19.83	10.4477	11.862	7.6725	6.489	4.0029	6.9017	11.07	4.4525	3.8515	10.9589	21.23	11.9838	7.6998	165.899	85.227	80.6716	67.9158
	2-7	13.7018	7.3493	5.81	18.44	8.8074	11.2414	6.9829	6.5791	4.7728	7.2228	9.8328	4.4805	3.8357	7.8669	18.6217	12.8592	6.6316	155.036	78.9403	76.0956	65.0498
	2-8	14.6605	7.7641	5.1212	17.47	9.6394	12.0593	7.5066	7.2126	4.1111	7.828	10.3951	4.8282	4.1301	8.6328	19.8911	10.4163	7.4075	159.074	80.3812	78.6927	64.2455
Leg muscle AA
treatment	no.	Asp	Thr	Ser	Glu	Gly	Ala	Cys	Val	Met	Ile	Leu	Tyr	Phe	His	Lys	Arg	Pro	总计	必需	非必需	鲜味氨基酸
control	1-1	13.0096	6.9133	4.8076	16.4097	9.4439	10.9758	7.3179	6.2916	3.7811	6.8581	9.2427	5.3067	6.1079	12.3586	17.9997	9.5897	7.0178	153.432	79.1427	74.289	59.4287
	1-2	10.714	5.9075	4.1727	14.2542	7.4422	8.9523	6.2267	4.85	3.0681	5.1809	7.5278	3.6251	3.1018	8.5074	15.0558	8.3376	5.962	122.886	61.5369	61.3492	49.7003
	1-3	13.5827	7.2943	5.1631	15.17	11.4006	12.3464	8.3946	6.2894	4.0019	6.7716	9.4997	4.4553	3.9016	10.1499	15.241	10.3812	8.4407	158.98	73.5306	85.4496	62.8809
	1-4	12.3055	6.5339	4.6816	15.7599	11.8258	11.9361	8.3463	5.9675	3.367	6.272	8.6246	3.9604	3.4601	11.3924	16.7816	9.6578	8.1302	149.003	72.0569	76.9458	61.4851
	1-5	12.7327	6.9615	4.7396	16.7096	8.1012	10.2973	6.9586	6.2302	3.785	6.8695	9.1775	4.4337	3.7333	11.0885	17.766	9.5297	6.6336	145.748	75.1412	70.6063	57.3705
	1-6	11.6703	6.4792	4.5739	15.4725	8.7383	10.1265	7.1618	5.4922	2.4163	5.8279	8.4108	3.8738	3.4023	9.0899	15.9386	8.9889	6.7114	134.375	66.0461	68.3285	54.9965
	1-7	12.1925	6.5889	4.6218	15.5948	8.4314	10.1666	6.8782	5.7817	3.3741	6.2666	8.7322	4.0386	3.4064	11.5145	16.8456	9.0664	6.444	139.944	71.5764	68.3679	55.4517
	1-8	12.9263	6.9513	4.8316	16.8843	9.3753	10.8575	7.4384	6.0942	3.8009	6.6773	9.191	4.3095	3.6104	10.848	17.9417	9.6745	7.3853	148.798	74.7893	74.0082	59.7179
BS	2-1	12.6781	6.8463	4.6836	16.1928	8.6352	10.4963	6.8782	6.1826	3.7899	6.8478	9.1748	4.3213	3.5709	11.956	17.7392	9.5364	7.0125	146.542	75.6439	70.898	57.5388
	2-2	13.55	7.2177	5.0967	17.253	11.0347	12.0774	8.3164	6.3032	3.8625	6.6028	9.5718	5.4746	6.2055	12.6586	18.7426	10.1092	7.6467	161.723	81.2739	80.4495	64.0243
	2-3	15.0513	8.0226	5.357	18.0152	10.9794	12.9463	8.7392	7.2706	4.3038	7.7585	10.6422	4.9303	4.1949	19.0497	20.0197	10.6854	7.8503	175.816	91.9474	83.869	67.6776
	2-4	12.1354	6.4928	4.5499	15.7614	10.6016	11.1492	7.912	5.8884	3.3732	6.264	8.5185	3.9253	3.3626	10.4216	17.1939	9.3212	7.5752	144.446	70.8362	73.61	58.9688
	2-5	12.2306	6.3625	4.5496	15.8665	13.2078	12.305	8.7965	5.9586	3.4609	6.1901	8.4114	3.9529	3.5127	9.7631	16.3435	9.6476	8.9672	149.526	69.6504	79.8761	63.2575
	2-6	11.6068	6.4031	4.53	17.88	8.4496	9.9057	7.0291	5.5182	3.1872	5.9112	8.2448	3.876	3.3623	9.804	15.7108	8.8197	6.4827	134.03	66.9613	67.069	56.6618
	2-7	13.6252	7.4564	5.2421	18.004	9.5139	11.4103	8.0632	6.5016	3.9147	7.0664	9.741	4.6782	3.9534	10.5159	19.0559	10.4107	7.1638	156.317	78.616	77.7007	62.9641
	2-8	11.4223	6.084	4.3759	15.71	8.6071	9.4272	6.9469	5.3492	2.9634	5.839	8.1513	4.189	3.5183	7.4763	19.02	9.0393	6.8861	131.224	67.4408	63.7837	54.2059

## Sheet: Breast Fatty Acid
Breast muscle FATTY ACID
treatment	no.	C12:0	C14:0	C14:1	C15:0	C16:0	C16:1	C17:0	C17:1	C18:0	C18:1n9t	C18:1n9c	C18:2n6t	C18:2n6c	C20:0	C18:3n6	C20:1n9	C18:3n3	C21:0	C20:2	C22:0	C20:3n6	C22:1n9	C20:3n3	C23:0	C22:2	C24:0	C20:5n3	C24:1n9	C22:6n3	SFA	MUFA	PUFA	UFA	P/SFA	MUFA/pufa	S/U	UFA	C8:0	C10:0	C11:0	C13:0
control	1-1	0.03	0.41	0.03	0.12	26.73	1.69	0.29	0.04	9.46	0.64	33.47	0.06	11.7	0.47	0.21	0.32	0.93	0.04	0.67	0.14	1.11	0.07	0.09	4.56	0.03	0.01	0.28	0	4.26	42.28	36.26	19.34	55.6	0.457427	1.87487	0.760432	97.88	0	0.01	0.01	0
	1-2	0.08	0.38	0.02	0.12	28.8	1.81	0.46	0.04	9.87	1.05	34.44	0.12	10.53	0.63	0.2	0.31	0.8	0.57	0.52	0.17	0.85	0.06	0.05	4.33	0.01	0.03	0.47	0	3.31	45.49	37.73	16.86	54.59	0.370631	2.23784	0.833303	100.08	0.01	0.02	0.01	0.01
	1-3	0.05	0.44	0.1	0.11	31.48	1.89	0.35	0.04	9.9	0.62	32.24	0.07	12.5	0.24	0.23	0.3	0.88	0.34	0.6	0.18	1.22	0.06	0.09	4.18	0.01	0.01	0.39	0	3.49	47.32	35.25	19.48	54.73	0.411665	1.80955	0.864608	102.05	0.01	0.01	0.01	0.01
	1-4	0.03	0.56	0.04	0.1	29.38	1.66	0.32	0.04	10.02	0.87	32.91	0.04	12.33	0.35	0.22	0.35	0.9	0.29	0.6	0.17	1.15	0.05	0.06	3.91	0.02	0.02	0.29	0	3.29	45.18	35.92	18.9	54.82	0.418327	1.90053	0.824152	100	0.01	0.01	0	0.01
	1-5	0.04	0.44	0.03	0.1	28.64	2.39	0.29	0.04	8.42	0.63	37.27	0.07	10.98	0.3	0.25	0.36	0.97	0.43	0.48	0.15	1.24	0.07	0.06	3.57	0.02	0.01	0.37	0.01	2.32	42.41	40.8	16.76	57.56	0.39519	2.43437	0.736796	99.97	0	0.01	0	0.01
	1-6	0.04	0.42	0.05	0.14	27.86	1.78	0.47	0.04	8.84	0.61	34.22	0.1	13.12	0.59	0.2	0.31	0.96	0.55	0.53	0.19	1.09	0.05	0.06	4.29	0.01	0.02	0.49	0	3.03	43.45	37.06	19.59	56.65	0.450863	1.89178	0.76699	100.1	0.01	0.01	0.01	0.01
	1-7	0.05	0.34	0.04	0.12	30.33	1.58	0.34	0.03	9.57	0.6	32.83	0.1	10.4	0.68	0.19	0.24	0.64	0.42	0.55	0.16	1.3	0.05	0.06	5.28	0.01	0.01	0.37	0.01	3.67	47.33	35.38	17.29	52.67	0.365307	2.04627	0.898614	100	0.01	0	0.01	0.01
	1-8	0.06	0.47	0.09	0.1	29.17	2.7	0.2	0.04	8.72	1.13	33.85	0.04	12.82	0.24	0.25	0.34	0.97	0.27	0.6	0.2	0.91	0.03	0.05	2.94	0.01	0.03	0.48	0.01	3.17	42.43	38.19	19.3	57.49	0.454867	1.97876	0.738041	99.92	0.01	0.01	0	0.01
BS	2-1	0.02	0.57	0.16	0.13	25.19	5.9	0.28	0.06	6.17	0.75	41.55	0.05	10.21	0.09	0.31	0.43	1.28	0.22	0.26	0.12	1.23	0.02	0.02	1.24	0.01	0.02	0.19	0	5.38	34.06	48.87	18.94	67.81	0.556078	2.58025	0.502286	101.87	0	0.01	0	0
	2-2	0.03	0.47	0.09	0.09	27.53	3.27	0.29	0.05	8.02	0.68	38.11	0.1	10.89	0.23	0.25	0.38	1.02	0.03	0.46	0.14	1.25	0.04	0.05	2.85	0.02	0.01	0.35	0.01	2.27	39.71	42.63	16.66	59.29	0.419542	2.55882	0.669759	99	0	0.01	0	0.01
	2-3	0.04	0.58	0.15	0.1	24.29	3.91	0.3	0.07	8.91	1.06	38.09	0.06	15.16	0.09	0.3	0.45	1.4	0.24	0.49	0.12	1.54	0.04	0.04	2.37	0.02	0.02	0.16	0.01	3.43	37.08	43.78	22.6	66.38	0.609493	1.93717	0.558602	103.46	0.01	0.01	0	0
	2-4	0.06	0.35	0.04	0.1	28.27	1.82	0.4	0.04	10.31	0.62	35.91	0.08	9.19	0.25	0.17	0.25	0.68	1.08	0.55	0.39	1.66	0.07	0.08	5.41	0.03	0.03	0.61	0.01	4.02	46.69	38.76	17.07	55.83	0.365603	2.27065	0.836289	102.52	0.01	0.01	0.01	0.01
	2-5	0.03	0.52	0.12	0.11	23.94	4.15	0.26	0.04	8.28	0.51	36.27	0.09	9.74	0.33	0.28	0.34	0.89	0.26	0.4	0.21	1.1	0.05	0.05	3.13	0.02	0.02	0.33	0	2.44	37.11	41.48	15.34	56.82	0.413366	2.70404	0.653115	93.93	0.01	0.01	0	0
	2-6	0.03	0.42	0.03	0.09	28.01	2.17	0.31	0.04	9.61	0.69	34.23	0.07	11.7	0.31	0.19	0.31	0.85	0.43	0.5	0.16	1.25	0.05	0.06	4.45	0.01	0.01	0.49	0	3.56	43.85	37.52	18.68	56.2	0.425998	2.00857	0.780249	100.05	0.01	0.01	0	0
	2-7	0.07	0.42	0.05	0.11	27.36	1.94	0.17	0.03	11.07	0.81	33.46	0.1	8.15	0.57	0.21	0.32	0.66	0.53	0.7	0.37	1.8	0.06	0.08	4.79	0.02	0.01	0.66	0.01	3.65	45.51	36.68	16.03	52.71	0.35223	2.28821	0.863404	98.22	0.01	0.01	0.01	0.01
	2-8	0.04	0.45	0.04	0.1	29.51	2.66	0.27	0.04	8.47	0.95	35.75	0.06	12.78	0.18	0.23	0.32	0.94	0.29	0.38	0.15	1.27	0.04	0.04	3.23	0.03	0.02	0.3	0	2.41	42.73	39.8	18.44	58.24	0.431547	2.15835	0.733688	100.97	0	0.01	0	0.01
																																						100.002
																																						100.087

## Sheet: leg fatty acid
Leg muscle fatty acid
treatment	no.	C12:0	C14:0	C14:1	C15:0	C16:0	C16:1	C17:0	C17:1	C18:0	C18:1n9t	C18:1n9c	C18:2n6t	C18:2n6c	C20:0	C18:3n6	C20:1n9	C18:3n3	C21:0	C20:2	C22:0	C20:3n6	C22:1n9	C20:3n3	C23:0	C22:2	C24:0	C20:5n3	C24:1n9	C22:6n3	SFA	MUFA	PUFA	UFA	P/SFA	MUFA/pufa	S/U	UFA	C8:0	C10:0	C11:0	C13:0
control	1-1	0.03	0.54	0.09	0.11	26.22	3.69	0.32	0.05	9.81	1.59	32.01	0.02	18.49	0.21	0.25	0.37	1.28	0.01	0.56	0.1	0.64	0.11	0.12	4.88	0.03	0.02	0.12	0.02	3.99	42.27	37.93	25.5	63.43	0.603265	1.48745	0.666404	105.7	0	0.01	0.01	0
	1-2	0.06	0.47	0.06	0.1	23.72	3.41	0.39	0.04	14.42	1.23	30.82	0.11	15.09	0.75	0.26	0.36	1.2	0.32	0.49	0.17	0.63	0.03	0.1	4.41	0.01	0.04	0.16	0.02	3.08	44.9	35.97	21.13	57.1	0.470601	1.70232	0.78634	102	0.01	0.02	0.01	0.01
	1-3	0.06	0.58	0.1	0.1	23.91	4.01	0.26	0.05	8.91	1.12	35.12	0.01	15.49	0.13	0.29	0.39	1.46	0.24	0.37	0.09	0.4	0.03	0.03	3.25	0.01	0.01	0.08	0.04	3.72	37.58	40.86	21.86	62.72	0.581692	1.86917	0.599171	100.3	0.01	0.01	0.01	0.01
	1-4	0.05	0.45	0.08	0.09	24.67	3.09	0.47	0.05	14.36	1.1	34.78	0.01	16.15	0.15	0.26	0.43	1.33	0.34	0.44	0.12	0.52	0.03	0.03	3.72	0.02	0.01	0.13	0.02	3.27	44.46	39.58	22.16	61.74	0.498426	1.7861	0.720117	106.2	0.01	0.01	0	0.01
	1-5	0.06	0.57	0.12	0.1	23.27	4.71	0.24	0.07	7.97	1.11	37.52	0	14.89	0.1	0.32	0.43	1.41	0.24	0.37	0.09	0.59	0.05	0.04	2.87	0.02	0.01	0.11	0.04	3.46	35.54	44.05	21.21	65.26	0.596792	2.07685	0.544591	100.8	0	0.01	0	0.01
	1-6	0.06	0.85	0.16	0.14	26.84	4.6	0.34	0.1	9.31	0.76	31.08	0.06	11.02	0.1	0.34	0.6	2.3	0.29	0.39	0.08	0.45	0.03	0.02	2.61	0.02	0.01	0.1	0.08	1.22	40.67	37.41	15.92	53.33	0.391443	2.34987	0.76261	94	0.01	0.01	0.01	0.01
	1-7	0.05	0.52	0.07	0.09	24.64	3.16	0.28	0.05	8.22	0.91	32.19	0.02	15.45	0.07	0.26	0.37	1.19	0.43	0.43	0.1	0.65	0.04	0.03	3.84	0.05	0.02	0.14	0.03	3.67	38.29	36.82	21.89	58.71	0.57169	1.68205	0.652189	97	0.01	0	0.01	0.01
	1-8	0.06	0.84	0.22	0.13	26.12	4.32	0.31	0.1	8.85	0.59	32.57	0.07	12.1	0.12	0.43	0.56	2.17	0.06	0.36	0.11	0.62	0.05	0.04	1.62	0.02	0.02	0.19	0.01	1.31	38.27	38.42	17.31	55.73	0.452313	2.21953	0.686704	94	0.01	0.01	0	0.01
BS	2-1	0.1	0.48	0.12	0.09	23.23	4.87	0.23	0.12	8.17	2.13	33.61	0.07	13.08	0.37	0.22	0.4	2.06	0.44	0.55	0.21	0.74	0.05	0.14	2.75	0.02	0.02	0.2	0.05	3.47	36.1	41.35	20.55	61.9	0.569252	2.01217	0.583199	98	0	0.01	0	0
	2-2	0.03	0.53	0.12	0.09	24.72	4.98	0.22	0.06	7.59	0.92	38.02	0	13.51	0.13	0.26	0.43	1.29	0.23	0.28	0.07	0.38	0.03	0.08	2.7	0.05	0.01	0.09	0.07	3.09	36.34	44.63	19.03	63.66	0.523665	2.34524	0.570845	100	0	0.01	0	0.01
	2-3	0.05	0.49	0.27	0.12	24.39	4.61	0.5	0.13	8.79	1.19	33.17	0.14	15.2	0.34	0.25	0.37	2.11	0.65	0.59	0.17	1.02	0.06	0.08	2.74	0.03	0.01	0.38	0.04	4.09	38.27	39.84	23.89	63.73	0.624249	1.66764	0.600502	102	0.01	0.01	0	0
	2-4	0.04	0.61	0.25	0.08	24.19	5.52	0.19	0.06	8.38	1.44	38.95	0.08	11.6	0.09	0.58	0.73	1.21	0.19	0.27	0.14	0.52	0.03	0.02	2.37	0.04	0.01	0.12	0.06	2.19	36.33	47.04	16.63	63.67	0.457748	2.82862	0.570598	100	0.01	0.01	0.01	0.01
	2-5	0.05	0.59	0.18	0.08	24.29	5.41	0.19	0.06	8.3	1.51	35.75	0.01	13.01	0.06	0.31	0.41	1.33	0.33	0.28	0.14	0.54	0.04	0.03	2.63	0.02	0.01	0.12	0.09	2.21	36.69	43.45	17.86	61.31	0.486781	2.43281	0.598434	98	0.01	0.01	0	0
	2-6	0.03	0.47	0.17	0.08	22.3	3.16	0.28	0.05	13.79	0.7	34.36	0.01	14.96	0.23	0.2	0.4	2.19	0.31	0.43	0.1	0.56	0.04	0.03	3.92	0.02	0.02	0.16	0.04	2.97	41.55	38.92	21.53	60.45	0.518171	1.80771	0.687345	102	0.01	0.01	0	0
	2-7	0.04	0.53	0.12	0.09	23.58	5.21	0.23	0.07	9.29	0.41	35.73	0.01	14.89	0.06	0.24	0.4	1.34	0.25	0.34	0.09	0.51	0.08	0.03	2.98	0.02	0.01	0.1	0.03	3.28	37.19	42.05	20.76	62.81	0.558215	2.02553	0.592103	100	0.01	0.01	0.01	0.01
	2-8	0.04	0.58	0.14	0.07	23.28	6.02	0.19	0.06	7.2	1.09	39.34	0	13.75	0.11	0.24	0.41	1.3	0.2	0.22	0.06	0.27	0.12	0.01	2.26	0.03	0.01	0.05	0.04	2.89	34.02	47.22	18.76	65.98	0.55144	2.51706	0.515611	100	0	0.01	0	0.01
